# Supplementary material for: Neuroprotective Assessment of Moringa oleifera Leaves Extract against Oxidative-Stress-Induced Cytotoxicity in SHSY5Y Neuroblastoma Cells
Source: Plants (Basel). 2021 Apr 28;10(5):889. doi: 10.3390/plants10050889 (PMC8146478; doi:10.3390/plants10050889)
Supplement: Supplementary file 1 [file plants-10-00889-s001.zip]

Archive with 1 entries (1 files):
- plants-1145710-supplementary.pdf
